# Supplementary material for: Assessment of Intramuscular Fat and Correlation with Body Composition in Patients with Rheumatoid Arthritis and Spondyloarthritis: A Pilot Study
Source: Nutrients. 2021 Dec 17;13(12):4533. doi: 10.3390/nu13124533 (PMC8707224; doi:10.3390/nu13124533)
Supplement: Supplementary file 1 [file nutrients-13-04533-s001.zip]

Archive with 1 entries (1 files):
- nutrients-1448792-supplementary.pdf
